# Supplementary material for: Community Food Environment in Brazilian Medium-Sized Municipality After the Ore Dam Break: Database Creation and Diagnosis
Source: Int J Environ Res Public Health. 2025 Nov 14;22(11):1723. doi: 10.3390/ijerph22111723 (PMC12652863; doi:10.3390/ijerph22111723)
Supplement: Supplementary file 1 [file ijerph-22-01723-s001.zip]

Archive with 1 entries (1 files):
- ijerph-3899533-supplementary.pdf
